# Supplementary material for: Predicting Impacts of Future Climate Change on the Distribution of the Widespread Conifer Platycladus orientalis
Source: PLoS One. 2015 Jul 1;10(7):e0132326. doi: 10.1371/journal.pone.0132326 (PMC4488561; doi:10.1371/journal.pone.0132326)
Supplement: S1 Dataset — (CSV) (CSV) [file pone.0132326.s001.csv]

species	Latitude	Longitude
platycladus orientalis	31.6783197	115.8796048
platycladus orientalis	31.4621912	116.948669
platycladus orientalis	30.6905337	118.4064388
platycladus orientalis	30.7631159	116.5068662
platycladus orientalis	31.4904743	118.632828
platycladus orientalis	30.096685	117.0275366
platycladus orientalis	29.8540534	117.7173901
platycladus orientalis	29.7862243	118.1824744
platycladus orientalis	30.4207	117.900282
platycladus orientalis	30.9188858	116.2024677
platycladus orientalis	30.456147	118.926387
platycladus orientalis	32.3080456	118.3084095
platycladus orientalis	30.9407157	118.7588167
platycladus orientalis	31.392687	116.3328874
platycladus orientalis	33.6393918	116.9852972
platycladus orientalis	30.132843	118.129782
platycladus orientalis	30.8937826	119.4172025
platycladus orientalis	32.3080456	118.3084095
platycladus orientalis	34.1887308	116.9472849
platycladus orientalis	29.8540534	117.7173901
platycladus orientalis	31.318448	117.033735
platycladus orientalis	31.669308	115.883762
platycladus orientalis	29.603014	118.186269
platycladus orientalis	39.9	116
platycladus orientalis	40.07597	116.130762
platycladus orientalis	39.995139	116.205812
platycladus orientalis	40.01151	116.297232
platycladus orientalis	39.920269	116.240735
platycladus orientalis	39.858661	115.616938
platycladus orientalis	39.783213	116.149768
platycladus orientalis	26.0761062	119.3064058
platycladus orientalis	24.461526	118.093359
platycladus orientalis	27.7	118
platycladus orientalis	26.992225	117.568718
platycladus orientalis	36.565168	104.687025
platycladus orientalis	33.3923944	104.926525
platycladus orientalis	32.9438158	104.6833777
platycladus orientalis	32.873027	104.812389
platycladus orientalis	34.415973	105.520908
platycladus orientalis	35.559043	106.519894
platycladus orientalis	37.848833	102.765894
platycladus orientalis	38.687654	103.119983
platycladus orientalis	33.480565	104.742351
platycladus orientalis	36.151182	108.692798
platycladus orientalis	34.758538	104.831323
platycladus orientalis	34.569482	105.733424
platycladus orientalis	35.738431	104.997313
platycladus orientalis	34.665123	105.361235
platycladus orientalis	33.746039	105.723097
platycladus orientalis	33.7688022	106.087707
platycladus orientalis	32.9438158	104.683377
platycladus orientalis	33.3923944	104.926525
platycladus orientalis	37.9283232	102.642034
platycladus orientalis	38.6244062	103.093771
platycladus orientalis	35.8192399	108.01953
platycladus orientalis	34.568696	105.726027
platycladus orientalis	32.722599	105.521924
platycladus orientalis	36.0758983	103.757243
platycladus orientalis	35.5299474	106.697534
platycladus orientalis	36.3321107	103.947529
platycladus orientalis	35.6931166	105.053082
platycladus orientalis	23.6510794	113.6710525
platycladus orientalis	24.3356598	116.6258812
platycladus orientalis	23.7432599	114.6998835
platycladus orientalis	23.170881	112.546538
platycladus orientalis	22.310696	114.160089
platycladus orientalis	22.909701	113.297772
platycladus orientalis	23.19465	113.363745
platycladus orientalis	25.304304	113.728711
platycladus orientalis	23.72564	114.59593
platycladus orientalis	24.449025	116.809277
platycladus orientalis	24.920768	113.085437
platycladus orientalis	24.3356598	116.625881
platycladus orientalis	23.178239	112.54595
platycladus orientalis	23.110681	113.253539
platycladus orientalis	24.4	111.5
platycladus orientalis	23.420408	110.357446
platycladus orientalis	22.2	109.9
platycladus orientalis	22.8	110.5
platycladus orientalis	24.2	109.3
platycladus orientalis	22.8	108.3
platycladus orientalis	24.7	108.9
platycladus orientalis	23.7	109.2
platycladus orientalis	23.4	105.8
platycladus orientalis	22.9	110.9
platycladus orientalis	24.647017	108.659399
platycladus orientalis	25.8979416	111.009947
platycladus orientalis	24.660629	110.78379
platycladus orientalis	26.095022	111.178674
platycladus orientalis	23.410957	111.317487
platycladus orientalis	25.091196	110.308804
platycladus orientalis	23.382598	106.624622
platycladus orientalis	25.801301	110.404269
platycladus orientalis	25.052635	110.339415
platycladus orientalis	25.2550887	110.050531
platycladus orientalis	23.2501295	111.266022
platycladus orientalis	26.985724	104.21543
platycladus orientalis	28.5639251	108.5038733
platycladus orientalis	26.459509	106.67016
platycladus orientalis	39.3648535	114.714431
platycladus orientalis	40.4923439	115.105519
platycladus orientalis	39.3174913	115.24494
platycladus orientalis	39.053318	115.486523
platycladus orientalis	40.6455941	116.588008
platycladus orientalis	38.151837	114.585644
platycladus orientalis	39.9081726	116.3979471
platycladus orientalis	39.975542	114.813199
platycladus orientalis	39.829632	119.52496
platycladus orientalis	36.691134	114.20251
platycladus orientalis	39.244485	114.714322
platycladus orientalis	40.019201	115.383472
platycladus orientalis	37.753412	114.536663
platycladus orientalis	36.669245	113.661361
platycladus orientalis	37.297544	114.509702
platycladus orientalis	37.268725	114.101501
platycladus orientalis	40.780996	114.881101
platycladus orientalis	39.134055	115.18021
platycladus orientalis	39.395877	115.713789
platycladus orientalis	37.267974	114.102359
platycladus orientalis	37.313929	115.538695
platycladus orientalis	40.822789	114.861049
platycladus orientalis	38.556757	113.746509
platycladus orientalis	39.9081726	116.397947
platycladus orientalis	37.2867128	114.5121288
platycladus orientalis	35.331092	113.921301
platycladus orientalis	31.802783	114.074303
platycladus orientalis	32.362563	114.722816
platycladus orientalis	31.842566	114.067859
platycladus orientalis	31.804935	114.084077
platycladus orientalis	35.512107	113.795947
platycladus orientalis	35.096878	112.600051
platycladus orientalis	35.077494	112.933562
platycladus orientalis	34.056926	111.057051
platycladus orientalis	35.425672	113.928648
platycladus orientalis	35.25389	113.211694
platycladus orientalis	35.202498	112.269531
platycladus orientalis	35.213701	113.271271
platycladus orientalis	35.855666	113.653125
platycladus orientalis	33.679818	111.841053
platycladus orientalis	32.132158	114.039102
platycladus orientalis	31.961338	114.306894
platycladus orientalis	31.987112	114.257373
platycladus orientalis	33.20995	111.679262
platycladus orientalis	35.317717	113.881088
platycladus orientalis	35.314985	113.869659
platycladus orientalis	34.783356	114.392285
platycladus orientalis	34.0541972	111.0479057
platycladus orientalis	33.9638376	112.0375657
platycladus orientalis	36.160053	114.364709
platycladus orientalis	33.618086	111.736103
platycladus orientalis	32.863439	113.965082
platycladus orientalis	35.27085	113.194775
platycladus orientalis	34.179998	111.037939
platycladus orientalis	34.216345	112.09812
platycladus orientalis	34.161818	112.466602
platycladus orientalis	32.377642	114.738025
platycladus orientalis	33.128351	111.845435
platycladus orientalis	34.480241	113.035728
platycladus orientalis	31.86123	114.062366
platycladus orientalis	34.71142	113.622267
platycladus orientalis	33.849889	111.612415
platycladus orientalis	34.513064	112.941801
platycladus orientalis	36.081014	113.724921
platycladus orientalis	34.761923	113.662807
platycladus orientalis	34.0541972	111.047905
platycladus orientalis	33.4897462	112.429168
platycladus orientalis	34.8173178	114.346829
platycladus orientalis	33.955891	110.88891
platycladus orientalis	34.4297618	113.025391
platycladus orientalis	34.5168383	110.894204
platycladus orientalis	33.080035	112.246875
platycladus orientalis	32.407719	115.636755
platycladus orientalis	31.853721	113.952016
platycladus orientalis	31.3315994	110.783718
platycladus orientalis	32.6058865	111.195824
platycladus orientalis	30.5538629	114.3160057
platycladus orientalis	31.3315994	110.7837188
platycladus orientalis	29.987055	109.482125
platycladus orientalis	29.665308	109.139936
platycladus orientalis	32.564049	111.509961
platycladus orientalis	31.1	112.5
platycladus orientalis	30.404342	114.873923
platycladus orientalis	30.803193	115.391711
platycladus orientalis	32.523079	111.096387
platycladus orientalis	32.6058865	111.195824
platycladus orientalis	32.513815	111.139645
platycladus orientalis	32.6058865	111.195824
platycladus orientalis	32.359663	109.657178
platycladus orientalis	32.149092	109.752031
platycladus orientalis	30.5538629	114.316005
platycladus orientalis	30.545261	114.360267
platycladus orientalis	32.0893921	109.815677
platycladus orientalis	29.4576475	109.443794
platycladus orientalis	28.208469	113.0093515
platycladus orientalis	27.220594	112.856857
platycladus orientalis	28.187336	112.937682
platycladus orientalis	27.234484	110.218167
platycladus orientalis	27.293765	112.696828
platycladus orientalis	26.458279	111.33501
platycladus orientalis	27.247915	112.731976
platycladus orientalis	31.6625046	120.8336878
platycladus orientalis	33.7543526	120.2649629
platycladus orientalis	33.2444573	120.5613256
platycladus orientalis	33.429149	120.140552
platycladus orientalis	32.0556449	118.7977409
platycladus orientalis	33.2141953	119.4315898
platycladus orientalis	32.06621	118.829538
platycladus orientalis	33.2141953	119.4315898
platycladus orientalis	32.8454499	119.507314
platycladus orientalis	34.6086631	119.5067668
platycladus orientalis	32.062501	118.853332
platycladus orientalis	31.9542742	120.9084785
platycladus orientalis	32.3944755	119.4132006
platycladus orientalis	31.5260471	120.31968
platycladus orientalis	32.0556449	118.7977409
platycladus orientalis	31.9542742	120.9084785
platycladus orientalis	34.3097936	117.5309551
platycladus orientalis	31.345427	120.495081
platycladus orientalis	32.151217	118.956503
platycladus orientalis	32.0556449	118.7977409
platycladus orientalis	31.842493	120.2957225
platycladus orientalis	32.0472699	118.5674787
platycladus orientalis	34.292254	118.525644
platycladus orientalis	34.5699947	119.1312361
platycladus orientalis	31.3750189	119.8233426
platycladus orientalis	31.2370225	120.4069161
platycladus orientalis	34.6086631	119.5067668
platycladus orientalis	30.9958481	120.6291211
platycladus orientalis	31.6625046	120.8336878
platycladus orientalis	31.235702	120.577643
platycladus orientalis	31.9222803	119.1741621
platycladus orientalis	32.0556449	118.7977409
platycladus orientalis	32.641832	120.247715
platycladus orientalis	33.269695	119.356622
platycladus orientalis	31.802893	119.002148
platycladus orientalis	32.058427	118.83322
platycladus orientalis	32.310349	118.338794
platycladus orientalis	32.0472699	118.567478
platycladus orientalis	34.3097936	117.530955
platycladus orientalis	31.5260471	120.31968
platycladus orientalis	31.255074	120.255469
platycladus orientalis	31.8691572	118.802987
platycladus orientalis	31.473255	119.077621
platycladus orientalis	29.583012	115.956354
platycladus orientalis	29.3264881	114.963104
platycladus orientalis	25.3952016	114.358084
platycladus orientalis	29.3425006	115.972806
platycladus orientalis	26.3249604	114.514242
platycladus orientalis	25.8628246	114.941829
platycladus orientalis	28.2925157	117.245492
platycladus orientalis	26.4712549	116.013146
platycladus orientalis	26.9452366	114.242674
platycladus orientalis	26.422158	115.20906
platycladus orientalis	27.189296	113.937039
platycladus orientalis	29.547233	115.983006
platycladus orientalis	29.6101497	115.998104
platycladus orientalis	29.743308	116.222838
platycladus orientalis	29.6717778	115.989221
platycladus orientalis	25.8855582	116.027126
platycladus orientalis	29.413283	116.122522
platycladus orientalis	29.51049	116.017038
platycladus orientalis	29.513235	115.880417
platycladus orientalis	28.7467787	115.8269048
platycladus orientalis	29.6717778	115.9892213
platycladus orientalis	26.5871456	114.1008174
platycladus orientalis	25.3952016	114.3580842
platycladus orientalis	28.7467787	115.8269048
platycladus orientalis	26.3249604	114.5142424
platycladus orientalis	26.57993	114.165692
platycladus orientalis	24.9547599	115.6501365
platycladus orientalis	29.0101014	114.4126296
platycladus orientalis	29.5990678	115.7858777
platycladus orientalis	29.554942	115.983298
platycladus orientalis	29.593162	115.993542
platycladus orientalis	29.256525	115.10057
platycladus orientalis	25.863346	116.056217
platycladus orientalis	26.748063	114.283507
platycladus orientalis	24.988548	115.643353
platycladus orientalis	26.330038	114.520743
platycladus orientalis	27.314663	115.43737
platycladus orientalis	26.51267	115.989134
platycladus orientalis	28.553164	114.369983
platycladus orientalis	28.331148	117.326664
platycladus orientalis	29.540606	116.018272
platycladus orientalis	29.578011	115.930896
platycladus orientalis	29.546841	115.983027
platycladus orientalis	26.3249604	114.514242
platycladus orientalis	25.3952016	114.358084
platycladus orientalis	25.6612368	114.765114
platycladus orientalis	25.6818818	114.30827
platycladus orientalis	28.2925157	117.245492
platycladus orientalis	41.0631905	123.026897
platycladus orientalis	38.931639	121.530652
platycladus orientalis	41.0751051	122.9610658
platycladus orientalis	41.09229	123.075604
platycladus orientalis	41.114021	123.022733
platycladus orientalis	41.356196	119.720709
platycladus orientalis	40.711614	109.199463
platycladus orientalis	41.008662	111.44889
platycladus orientalis	40.632307	110.723518
platycladus orientalis	38.4751111	106.273241
platycladus orientalis	36.9805722	105.914458
platycladus orientalis	36.98646	105.910959
platycladus orientalis	35.677884	102.475158
platycladus orientalis	35.83535	102.643619
platycladus orientalis	35.763647	102.454005
platycladus orientalis	35.677884	102.475158
platycladus orientalis	35.677884	102.475158
platycladus orientalis	36.6306136	101.784693
platycladus orientalis	36.630407	101.747763
platycladus orientalis	36.318721	102.823737
platycladus orientalis	36.6306136	101.784693
platycladus orientalis	36.673703	101.375438
platycladus orientalis	36.3270284	102.796368
platycladus orientalis	35.8740115	101.786248
platycladus orientalis	35.553457	117.813043
platycladus orientalis	35.750091	119.2087412
platycladus orientalis	35.5059416	117.640357
platycladus orientalis	36.1079328	120.4159606
platycladus orientalis	35.4233292	119.4448936
platycladus orientalis	37.247821	121.092462
platycladus orientalis	36.1922869	120.5630744
platycladus orientalis	36.227935	117.120726
platycladus orientalis	35.613209	116.994383
platycladus orientalis	36.186659	117.138235
platycladus orientalis	36.1079328	120.41596
platycladus orientalis	34.6935766	110.694369
platycladus orientalis	38.7989569	113.432164
platycladus orientalis	36.987437	111.179449
platycladus orientalis	35.4908655	112.851766
platycladus orientalis	36.4118199	111.096518
platycladus orientalis	37.0269508	111.916834
platycladus orientalis	37.357119	111.17958
platycladus orientalis	37.596824	112.716211
platycladus orientalis	35.7756862	113.280683
platycladus orientalis	35.6040241	110.983371
platycladus orientalis	35.9704783	110.847201
platycladus orientalis	36.4118199	111.096518
platycladus orientalis	35.7756862	113.280683
platycladus orientalis	35.0263679	111.007318
platycladus orientalis	35.141678	111.220693
platycladus orientalis	34.8670511	110.447552
platycladus orientalis	37.8357424	112.522305
platycladus orientalis	36.613047	112.086928
platycladus orientalis	35.980159	110.584503
platycladus orientalis	37.347234	111.09776
platycladus orientalis	35.828948	110.955707
platycladus orientalis	35.54368	112.854254
platycladus orientalis	35.492822	112.864897
platycladus orientalis	34.811266	110.526183
platycladus orientalis	35.745676	111.784673
platycladus orientalis	34.826346	110.399181
platycladus orientalis	38.727706	112.708198
platycladus orientalis	38.719403	113.547121
platycladus orientalis	36.399178	111.33111
platycladus orientalis	36.616079	111.912122
platycladus orientalis	36.5701055	111.728875
platycladus orientalis	37.357119	111.17958
platycladus orientalis	35.6040241	110.983371
platycladus orientalis	35.9704783	110.847201
platycladus orientalis	37.0269508	111.916834
platycladus orientalis	36.7561465	112.699159
platycladus orientalis	37.0269508	111.916834
platycladus orientalis	37.5176999	111.150591
platycladus orientalis	38.4624185	111.12762
platycladus orientalis	39.0224845	111.086561
platycladus orientalis	35.07946	111.013303
platycladus orientalis	35.53516	110.324092
platycladus orientalis	33.5309941	110.881801
platycladus orientalis	33.2228568	107.545509
platycladus orientalis	34.1574503	107.8439748
platycladus orientalis	33.3272832	106.1567152
platycladus orientalis	33.329955	108.244501
platycladus orientalis	33.311809	108.308187
platycladus orientalis	33.176497	108.27909
platycladus orientalis	32.9830991	107.7666092
platycladus orientalis	33.0378452	108.2477438
platycladus orientalis	33.9810276	108.2014704
platycladus orientalis	34.1574503	107.8439748
platycladus orientalis	34.3663144	108.7650347
platycladus orientalis	33.3103298	108.3143914
platycladus orientalis	33.011543	108.110519
platycladus orientalis	33.244143	107.674842
platycladus orientalis	34.361984	109.21296
platycladus orientalis	33.957457	107.761992
platycladus orientalis	34.011689	106.555518
platycladus orientalis	38.277725	109.815406
platycladus orientalis	37.148277	109.672339
platycladus orientalis	36.348177	109.38459
platycladus orientalis	34.568281	109.95811
platycladus orientalis	34.259487	108.276334
platycladus orientalis	34.166647	108.87789
platycladus orientalis	33.611313	109.66488
platycladus orientalis	31.578535	104.476465
platycladus orientalis	37.499785	110.249935
platycladus orientalis	36.896096	110.200397
platycladus orientalis	33.383938	107.561117
platycladus orientalis	32.697177	109.025464
platycladus orientalis	34.912962	108.944495
platycladus orientalis	32.203505	109.373511
platycladus orientalis	32.711911	109.016592
platycladus orientalis	33.210237	106.953875
platycladus orientalis	33.919432	109.908202
platycladus orientalis	34.0888392	109.440404
platycladus orientalis	34.058135	107.632442
platycladus orientalis	33.6957801	110.327335
platycladus orientalis	33.5309941	110.881801
platycladus orientalis	34.1574503	107.843974
platycladus orientalis	33.9810276	108.20147
platycladus orientalis	33.3272832	106.156715
platycladus orientalis	35.5844556	109.840257
platycladus orientalis	33.6177643	106.92123
platycladus orientalis	33.1535501	106.67304
platycladus orientalis	33.9762055	107.249372
platycladus orientalis	33.5309941	110.881801
platycladus orientalis	35.5905892	109.259719
platycladus orientalis	34.9089154	108.980512
platycladus orientalis	33.151098	108.266698
platycladus orientalis	33.5309941	110.881801
platycladus orientalis	33.0378452	108.247743
platycladus orientalis	33.3103298	108.314391
platycladus orientalis	32.6847801	109.029307
platycladus orientalis	32.8320906	109.361933
platycladus orientalis	36.2762476	109.351118
platycladus orientalis	34.9089154	108.980512
platycladus orientalis	34.0888392	109.440404
platycladus orientalis	34.5127099	109.772
platycladus orientalis	34.566081	110.092299
platycladus orientalis	34.3663144	108.765034
platycladus orientalis	33.9762055	107.249372
platycladus orientalis	32.9830991	107.766609
platycladus orientalis	33.5320047	109.882142
platycladus orientalis	35.3985744	109.116929
platycladus orientalis	34.1574503	107.843974
platycladus orientalis	34.0133605	108.570156
platycladus orientalis	33.1535501	106.67304
platycladus orientalis	33.0378452	108.247743
platycladus orientalis	33.3103298	108.314391
platycladus orientalis	33.0378452	108.247743
platycladus orientalis	33.6957801	110.327335
platycladus orientalis	33.5309941	110.881801
platycladus orientalis	33.9810276	108.20147
platycladus orientalis	34.1574503	107.843974
platycladus orientalis	35.5844556	109.840257
platycladus orientalis	33.3272832	106.156715
platycladus orientalis	33.6177643	106.92123
platycladus orientalis	33.3272832	106.156715
platycladus orientalis	33.9762055	107.249372
platycladus orientalis	34.5127099	109.772
platycladus orientalis	34.0888392	109.440404
platycladus orientalis	34.566081	110.092299
platycladus orientalis	33.5309941	110.881801
platycladus orientalis	34.3663144	108.765034
platycladus orientalis	37.5946138	107.601267
platycladus orientalis	35.5844556	109.840257
platycladus orientalis	31.8836434	109.526943
platycladus orientalis	33.962725	107.761748
platycladus orientalis	34.4760311	109.286434
platycladus orientalis	36.8781187	110.193514
platycladus orientalis	37.1424614	109.675258
platycladus orientalis	37.5029425	110.263359
platycladus orientalis	33.2228568	107.545509
platycladus orientalis	33.9762055	107.249372
platycladus orientalis	34.3192401	108.174498
platycladus orientalis	38.2855239	109.735211
platycladus orientalis	32.9830991	107.766609
platycladus orientalis	36.2762476	109.351118
platycladus orientalis	39.030119	111.080396
platycladus orientalis	34.566081	110.092299
platycladus orientalis	32.3067216	108.902825
platycladus orientalis	32.2681291	100.332738
platycladus orientalis	31.0546803	109.4111788
platycladus orientalis	29.2278695	102.3594582
platycladus orientalis	29.4961191	103.3985889
platycladus orientalis	30.0553048	101.9648302
platycladus orientalis	30.0699575	103.1091893
platycladus orientalis	29.1578486	107.0992756
platycladus orientalis	29.562632	103.451973
platycladus orientalis	26.716174	102.243384
platycladus orientalis	28.28987	103.705005
platycladus orientalis	28.615117	101.665836
platycladus orientalis	29.61555	103.467467
platycladus orientalis	31.461468	103.715552
platycladus orientalis	29.253455	102.290158
platycladus orientalis	26.589448	101.816455
platycladus orientalis	30.050801	101.968571
platycladus orientalis	31.00533	103.613087
platycladus orientalis	27.930721	102.26515
platycladus orientalis	27.4	102.1
platycladus orientalis	31.302755	102.01963
platycladus orientalis	27.455579	102.202192
platycladus orientalis	28.084097	101.395129
platycladus orientalis	29.556548	103.415891
platycladus orientalis	29.2278695	102.359458
platycladus orientalis	30.0553048	101.96483
platycladus orientalis	30.8786273	101.890629
platycladus orientalis	29.4961191	103.398588
platycladus orientalis	30.7105892	104.088667
platycladus orientalis	31.0546803	109.411178
platycladus orientalis	28.6612758	97.4669158
platycladus orientalis	29.653841	91.090733
platycladus orientalis	27.988566	85.983024
platycladus orientalis	29.65412	91.090604
platycladus orientalis	29.630771	91.211023
platycladus orientalis	29.209713	95.930859
platycladus orientalis	42.924252	93.794897
platycladus orientalis	42.249868	86.907925
platycladus orientalis	43.865785	87.564315
platycladus orientalis	42.943104	89.193507
platycladus orientalis	40.380028	100.532812
platycladus orientalis	21.963186	100.449107
platycladus orientalis	23.583654	101.967788
platycladus orientalis	28.281103	99.209921
platycladus orientalis	28.295236	98.866897
platycladus orientalis	27.83141	99.705549
platycladus orientalis	22.631758	101.831836
platycladus orientalis	24.6989129	102.114347
platycladus orientalis	26.8760955	100.2299452
platycladus orientalis	23.3656099	103.3880854
platycladus orientalis	23.144148	104.703607
platycladus orientalis	25.478109	100.540688
platycladus orientalis	25.261075	103.115602
platycladus orientalis	27.313214	99.299048
platycladus orientalis	26.147656	102.463289
platycladus orientalis	25.017173	102.935186
platycladus orientalis	24.954254	102.841791
platycladus orientalis	26.823764	100.201437
platycladus orientalis	25.745477	100.153674
platycladus orientalis	23.806078	104.968474
platycladus orientalis	24.670223	102.157849
platycladus orientalis	27.123924	100.261011
platycladus orientalis	25.658703	99.967147
platycladus orientalis	22.634293	103.353003
platycladus orientalis	23.152672	104.691756
platycladus orientalis	24.171814	102.397632
platycladus orientalis	26.058788	101.67164
platycladus orientalis	27.033135	100.332243
platycladus orientalis	27.101616	100.260146
platycladus orientalis	25.8696114	102.593464
platycladus orientalis	23.3656099	103.388085
platycladus orientalis	25.559865	100.097452
platycladus orientalis	25.872536	100.120816
platycladus orientalis	30.253877	120.124852
platycladus orientalis	30.6232519	119.569433
platycladus orientalis	30.593297	119.630759
platycladus orientalis	27.9733493	119.6358669
platycladus orientalis	29.826348	121.80108
platycladus orientalis	30.320933	119.434387
platycladus orientalis	30.2739768	120.1729739
platycladus orientalis	30.1960215	119.3662834
platycladus orientalis	30.322211	119.447768
platycladus orientalis	29.1445433	120.9760809
platycladus orientalis	28.4518359	119.9164259
platycladus orientalis	30.328138	119.419272
platycladus orientalis	29.168182	121.045622
platycladus orientalis	28.648961	121.262494
platycladus orientalis	30.599798	119.630759
platycladus orientalis	30.211015	120.019345
platycladus orientalis	29.736955	121.119361
platycladus orientalis	27.948919	119.568315
platycladus orientalis	29.382175	120.079687
platycladus orientalis	28.825425	121.133496
platycladus orientalis	30.2739768	120.172973
platycladus orientalis	28.648848	121.261121
platycladus orientalis	29.099977	107.1983
platycladus orientalis	29.19885	107.805133
platycladus orientalis	29.160256	107.111838
platycladus orientalis	29.135369	107.264795
platycladus orientalis	35.06729	112.601913
platycladus orientalis	40.956956	117.32709
platycladus orientalis	33.928468	117.26918
platycladus orientalis	35.622158	116.990293
platycladus orientalis	39.916455	116.397142
platycladus orientalis	34.460994	113.045828
platycladus orientalis	34.511083	112.93283
platycladus orientalis	34.279063	115.774214
platycladus orientalis	33.860384	115.485166
platycladus orientalis	35.666466	114.560187
platycladus orientalis	34.048464	111.04433
platycladus orientalis	34.897371	112.703798
platycladus orientalis	34.853256	112.560713
platycladus orientalis	34.376914	111.380332
platycladus orientalis	33.75603	114.886038
platycladus orientalis	34.013254	116.216613
platycladus orientalis	34.105409	114.125019
platycladus orientalis	34.235453	113.854831
platycladus orientalis	35.965503	114.355605
platycladus orientalis	35.920422	114.355699
platycladus orientalis	34.333514	113.319827
platycladus orientalis	34.199593	112.920715
platycladus orientalis	31.601255	114.731552
platycladus orientalis	34.897054	112.611137
platycladus orientalis	34.609617	112.483581
platycladus orientalis	35.455837	113.811266
platycladus orientalis	35.071031	111.859861
platycladus orientalis	34.799709	111.332002
platycladus orientalis	35.927216	114.252391
platycladus orientalis	33.08924	115.239496
platycladus orientalis	34.085791	113.096939
platycladus orientalis	34.380208	115.809103
platycladus orientalis	33.947062	111.729529
platycladus orientalis	34.249555	111.423141
platycladus orientalis	34.55068	112.208643
platycladus orientalis	34.361169	111.66422
platycladus orientalis	37.709899	112.449089
platycladus orientalis	36.946256	111.914449
platycladus orientalis	36.303281	111.808115
platycladus orientalis	36.433437	111.777429
platycladus orientalis	36.051545	111.496743
platycladus orientalis	34.662864	110.757582
platycladus orientalis	37.573154	112.135879
platycladus orientalis	38.018615	112.437117
platycladus orientalis	36.292991	111.634717
platycladus orientalis	35.581873	109.26271
platycladus orientalis	36.219903	117.129144
platycladus orientalis	36.269743	116.729338
platycladus orientalis	41.14	119.21
platycladus orientalis	41.48	121.42
platycladus orientalis	40.44	109.17
platycladus orientalis	39.36	110.48
platycladus orientalis	40.23	116.5
platycladus orientalis	40.12	117.57
platycladus orientalis	38.2	114.2
platycladus orientalis	37.4	114.21
platycladus orientalis	36.3	113.3
platycladus orientalis	38.1	113.15
platycladus orientalis	37.48	112.3
platycladus orientalis	37.48	111.3
platycladus orientalis	36.59	110.5
platycladus orientalis	36.28	110.45
platycladus orientalis	27.19	113.12
platycladus orientalis	35.35	110.57
platycladus orientalis	36.25	113.07
platycladus orientalis	34.55	110.25
platycladus orientalis	39.07	110.51
platycladus orientalis	36.37	108.48
platycladus orientalis	35.35	109.16
platycladus orientalis	36.04	110
platycladus orientalis	34.47	108.21
platycladus orientalis	34.26	109.09
platycladus orientalis	34.06	110.04
platycladus orientalis	33.57	106.36
platycladus orientalis	36.07	108.41
platycladus orientalis	33.55	106.18
platycladus orientalis	33.36	106
platycladus orientalis	36.3	117.51
platycladus orientalis	36.36	116.44
platycladus orientalis	36.15	116.3
platycladus orientalis	36.22	117.06
platycladus orientalis	36.05	117.05
platycladus orientalis	36.2	118.17
platycladus orientalis	34.52	117.33
platycladus orientalis	26	113.48
platycladus orientalis	35.24	113.42
platycladus orientalis	34.36	115.06
platycladus orientalis	34.3	113.03
platycladus orientalis	34.12	113.1
platycladus orientalis	34.2	112
platycladus orientalis	23.54	113.18
platycladus orientalis	33.54	116.18
platycladus orientalis	33.19	116.56
platycladus orientalis	32.42	114.02
platycladus orientalis	32.48	113.48
platycladus orientalis	32.12	114.3
platycladus orientalis	34.17	117.09
platycladus orientalis	31.29	104.47
platycladus orientalis	26.14	109.09
platycladus orientalis	34.11	112.5
platycladus orientalis	41.1	112.1
platycladus orientalis	34.54	106.5
platycladus orientalis	36.52	118.27
platycladus orientalis	35.36	110.58
platycladus orientalis	38.02	114.15
platycladus orientalis	37.56	110.5
platycladus orientalis	40.4	109.51
platycladus orientalis	30.58	115.35
platycladus orientalis	26.39	118.1
platycladus orientalis	36.51	118.04
platycladus orientalis	34.54	118.06
platycladus orientalis	38.29	106.13
platycladus orientalis	43.57	81.2
platycladus orientalis	31.14	112.57
platycladus orientalis	38.08	114.34
platycladus orientalis	39.4	110.21
platycladus orientalis	37.54	111.3
platycladus orientalis	34.06	110.04
platycladus orientalis	40.12	117.57
platycladus orientalis	26.7	118.01
platycladus orientalis	36	103.07
platycladus orientalis	32.07	114
platycladus orientalis	37.35	111.1
platycladus orientalis	37.4	112
